# Supplementary material for: Preparation and Immunological Efficacy Evaluation of mRNA Vaccines Targeting the Spike Protein of Bovine Coronavirus
Source: Vaccines (Basel). 2025 Nov 12;13(11):1155. doi: 10.3390/vaccines13111155 (PMC12656994; doi:10.3390/vaccines13111155)
Supplement: Supplementary file 1 [file vaccines-13-01155-s001.zip]

Archive with 1 entries (1 files):
- vaccines-3950830-supplementary.pdf
